# Supplementary material for: Human longevity is associated with regular sleep patterns, maintenance of slow wave sleep, and favorable lipid profile
Source: Front Aging Neurosci. 2014 Jun 24;6:134. doi: 10.3389/fnagi.2014.00134 (PMC4067693; doi:10.3389/fnagi.2014.00134)
Supplement: Supplementary Table 2 — Spearman correlation matrix of polysomnography parameters between first and second night for young adult and older adult individuals. [file DataSheet2.XLSX]

## Sheet: SuppTable2
	Supplementary Table 2: Spearman correlation matrix of polysomnography parameters between first and second night for young adult and older adult individuals
			Secong PSG Night
	First PSG Night		Sleep Latency	REM Sleep Latency	Total Sleep Time	Sleep Efficiency	Stage N1	Stage N2	Stage N3	Stage REM	Minutes Awake	Arousals/h	PLM/h	Apnea-hypopnea index	Baseline SO2	Mean SO2	Minimum SO2
	Sleep Latency	ρ	0.6826	0.354725	-0.494309	-0.485633	-0.0356889	0.24751	0.108161	-0.484508	0.289608	0.0363398	0.0583936	-0.163738	0.195468	0.121028	0.269394
		p	<0,001	0.0337697	0.00160839	0.00199661	0.831546	0.134079	0.518034	0.00205252	0.0777928	0.828519	0.731375	0.325961	0.246293	0.469182	0.101928
		N	38	36	38	38	38	38	38	38	38	38	37	38	37	38	38
	REM Sleep Latency	ρ	0.198751	0.586032	-0.219748	-0.270585	0.186981	0.142443	-0.178921	-0.269139	0.304603	0.154629	0.187354	0.0897031	0.0372915	0.0677453	0.058192
		p	0.245213	<0,001	0.197829	0.110455	0.274852	0.407254	0.296442	0.112447	0.0708696	0.367875	0.281156	0.602872	0.831576	0.694631	0.73603
		N	36	36	36	36	36	36	36	36	36	36	35	36	35	36	36
	Total Sleep Time	ρ	-0.419162	-0.330587	0.697073	0.817863	-0.434921	0.116334	0.252107	0.414035	-0.798895	-0.397636	-0.454849	-0.510237	0.0868431	0.0599354	0.16034
		p	0.00880753	0.0489206	<0,001	3.64629e-10	0.00635708	0.486716	0.12677	0.00976197	1.83548e-09	0.0134284	0.00467815	0.00106532	0.609293	0.720758	0.336239
		N	38	36	38	38	38	38	38	38	38	38	37	38	37	38	38
	Sleep Efficiency	ρ	-0.489489	-0.385145	0.709564	0.897171	-0.363855	0.107135	0.190192	0.491243	-0.877428	-0.4102	-0.471421	-0.473753	0.209562	0.203134	0.232048
		p	0.00181494	0.0203622	6.10892e-07	<0,001	0.0247281	0.522036	0.252733	0.00173723	4.89078e-13	0.0105321	0.00322681	0.00266062	0.21319	0.221265	0.160953
		N	38	36	38	38	38	38	38	38	38	38	37	38	37	38	38
	Stage N1	ρ	-0.0364692	0.140346	-0.202605	-0.42334	0.852904	-0.231502	-0.534516	-0.268477	0.605988	0.675315	0.18824	0.599562	-0.278832	-0.123178	-0.301409
		p	0.827917	0.414264	0.222495	0.00809002	<0,001	0.161968	0.000546385	0.103144	5.53247e-05	3.30054e-06	0.264538	6.95197e-05	0.0946846	0.461263	0.0659198
		N	38	36	38	38	38	38	38	38	38	38	37	38	37	38	38
	Stage N2	ρ	0.118813	-0.0264564	0.0210135	0.214821	-0.218895	0.542793	-0.0621818	0.0927852	-0.331746	-0.216123	-0.221043	-0.269338	0.300053	0.267916	0.274789
		p	0.477414	0.87827	0.900348	0.195253	0.186713	<0,001	0.710735	0.57954	0.0418776	0.192495	0.188599	0.102001	0.0711779	0.103894	0.0949906
		N	38	36	38	38	38	38	38	38	38	38	37	38	37	38	38
	Stage N3	ρ	0.130475	-0.0445417	0.121156	0.125773	-0.524276	-0.0343658	0.664678	0.011824	-0.260658	-0.438157	0.0620072	-0.319812	0.159103	0.0280517	0.134532
		p	0.434931	0.796448	0.468709	0.451803	0.000728512	0.837706	<0,001	0.943831	0.113972	0.00593418	0.715424	0.0503072	0.34692	0.867229	0.420659
		N	38	36	38	38	38	38	38	38	38	38	37	38	37	38	38
	Stage REM	ρ	-0.527541	-0.476442	0.463172	0.513546	-0.30872	-0.205538	0.193388	0.682724	-0.393367	-0.330396	-0.0858464	-0.234193	-0.254078	-0.229619	-0.197229
		p	0.000665325	0.00330847	0.0034072	0.000975459	0.0593137	0.215729	0.244699	<0,001	0.0145544	0.0427695	0.613422	0.157009	0.129146	0.165505	0.235271
		N	38	36	38	38	38	38	38	38	38	38	37	38	37	38	38
	Minutes Awake	ρ	0.238572	0.278028	-0.520107	-0.73777	0.47581	-0.172785	-0.303525	-0.327623	0.860801	0.486129	0.456474	0.573509	-0.226335	-0.161052	-0.272872
		p	0.149174	0.100621	0.000816932	1.25862e-07	0.00253344	0.299564	0.0639509	0.0446498	<0,001	0.0019724	0.00451441	0.000167246	0.177966	0.334068	0.0974122
		N	38	36	38	38	38	38	38	38	38	38	37	38	37	38	38
	Arousals/h	ρ	-0.0258979	0.16878	-0.0476086	-0.274752	0.650446	-0.226442	-0.437079	-0.178728	0.468943	0.877244	0.079253	0.63716	-0.299994	-0.175816	-0.359394
		p	0.877343	0.325103	0.776536	0.0950359	9.8446e-06	0.171598	0.00607222	0.282992	0.00298008	<0,001	0.641025	1.69676e-05	0.0712365	0.291035	0.0266864
		N	38	36	38	38	38	38	38	38	38	38	37	38	37	38	38
	PLM/h	ρ	0.321122	0.0669865	-0.378531	-0.507614	0.0402284	-0.112487	-0.010118	0.0139588	0.552714	0.0542384	0.786531	0.258526	-0.383374	-0.357695	-0.435994
		p	0.0493196	0.697889	0.0191077	0.00114165	0.810487	0.501335	0.951925	0.933711	0.000320187	0.746379	<0,001	0.117068	0.0191695	0.027465	0.00621408
		N	38	36	38	38	38	38	38	38	38	38	37	38	37	38	38
	Apnea-hypopnea index	ρ	-0.0824251	0.116098	-0.173025	-0.398938	0.642521	-0.126553	-0.467039	-0.315939	0.571874	0.64351	0.141052	0.918081	-0.341957	-0.255275	-0.514048
		p	0.622742	0.500127	0.298883	0.0130999	1.3664e-05	0.448979	0.00311552	0.0533176	0.000176281	1.31227e-05	0.405007	<0,001	0.0383062	0.12191	0.000962432
		N	38	36	38	38	38	38	38	38	38	38	37	38	37	38	38
	Baseline SO2	ρ	-0.00131456	0.043789	0.00322987	0.188403	-0.274888	0.257952	0.0370168	-0.0291879	-0.315997	-0.239255	-0.25267	-0.348959	0.919243	0.872184	0.764824
		p	0.99375	0.799817	0.984646	0.257306	0.0948665	0.117913	0.825373	0.861903	0.0532717	0.147978	0.131354	0.0317707	<0,001	9.94084e-13	2.26534e-08
		N	38	36	38	38	38	38	38	38	38	38	37	38	37	38	38
	Mean SO2	ρ	-0.00339614	0.0265937	0.0225008	0.171494	-0.181918	0.239516	-0.0226713	-0.0224535	-0.25464	-0.160151	-0.204604	-0.290542	0.912933	0.91822	0.738983
		p	0.983855	0.877643	0.893333	0.303245	0.274346	0.147524	0.89253	0.893556	0.122872	0.336815	0.224465	0.0767963	3.47754e-15	<0,001	1.17069e-07
		N	38	36	38	38	38	38	38	38	38	38	37	38	37	38	38
	Minimum SO2	ρ	0.0531109	0.0016843	-0.0187218	0.167533	-0.396846	0.142561	0.220207	0.0963388	-0.319555	-0.289614	-0.168337	-0.526174	0.736789	0.69051	0.86413
		p	0.751483	0.992221	0.91117	0.314719	0.0136311	0.393203	0.184021	0.565038	0.0505026	0.0777859	0.319279	0.00069115	1.99967e-07	1.60611e-06	<0,001
		N	38	36	38	38	38	38	38	38	38	38	37	38	37	38	38
	REM: rapid eye movement; h: hour; SO2: oxygen saturation; N: number of individuals; ρ: Spearman's rho (correlation coefficient); PLM: periodic limb movement;
	Values in bold highlights the same parameters measured in the first and second PSG nights.
