# Supplementary material for: Human longevity is associated with regular sleep patterns, maintenance of slow wave sleep, and favorable lipid profile
Source: Front Aging Neurosci. 2014 Jun 24;6:134. doi: 10.3389/fnagi.2014.00134 (PMC4067693; doi:10.3389/fnagi.2014.00134)
Supplement: Supplementary Table 3 — Sleep eletroencephalogram spectral power for all studied frequency bands and all derivations and sleep stages. [file DataSheet3.XLSX]

## Sheet: Plan1
	Supplementary Table 3: Sleep eletroencephalogram spectral power for all studied frequency bands and all derivations and sleep stages.
	Derivation	Sleep Stage	Bandwidth	Young adult				Older adult				Oldest old			F	p
				N	Mean	SD		N	Mean	SD		N	Mean	SD
	O2-M1	N1	Delta	13	14.2692	4.55687		12	14.2853	2.18305		9	14.0535	1.7747	0.0157404	0.984391
			Theta	13	3.17465	1.1955		12	4.72421	1.45573		9	5.5648	1.71278	7.98152	0.00159913
			Alpha1	13	2.89105	1.8096		12	3.53369	1.14443		9	3.59297	1.56822	0.760768	0.475834
			Alpha2	13	2.15158	1.60605		12	1.65165	0.314426		9	1.5538	0.642191	1.05566	0.360138
			Beta1	13	0.767852	0.314395		12	0.843427	0.259202		9	0.680345	0.159972	0.997273	0.380411
			Beta2	13	0.400314	0.257809		12	0.452585	0.505141		9	0.30658	0.108345	0.46305	0.633644
			Gamma	13	0.0137053	0.0115507		12	0.0164246	0.0120698		9	0.0109715	0.00494557	0.702679	0.502974
		N2	Delta	12	17.6963	2.09905		12	15.7528	2.04581		10	17.9356	1.67406	4.27406	0.0229433
			Theta	12	3.54352	1.05769		12	4.78633	1.33592		10	4.25557	1.32797	3.02339	0.0631644
			Alpha1	12	1.88132	0.64373		12	2.40251	0.758907		10	1.9693	0.781789	1.73982	0.192258
			Alpha2	12	1.66664	0.837989		12	1.25986	0.356462		10	0.959517	0.274861	4.40234	0.0207553
			Beta1	12	0.759901	0.39851		12	0.721669	0.321375		10	0.486081	0.129199	2.38489	0.108793
			Beta2	12	0.191276	0.111159		12	0.322986	0.5051		10	0.178359	0.0649221	0.769136	0.472054
			Gamma	12	0.00603168	0.00551729		12	0.0087101	0.00652188		10	0.00624771	0.00357391	0.877433	0.425923
		N3	Delta	13	20.5219	5.69379		12	19.8824	1.54955		10	20.9609	2.04734	0.230418	0.795508
			Theta	13	1.78547	0.800097		12	3.36589	1.18272		10	2.80531	1.29646	6.73291	0.00362609
			Alpha1	13	0.690415	0.441249		12	1.0578	0.376042		10	1.0218	0.682049	2.00811	0.15081
			Alpha2	13	0.446154	0.322642		12	0.562241	0.187354		10	0.478542	0.240535	0.652916	0.527321
			Beta1	13	0.194263	0.154237		12	0.308567	0.155381		10	0.220712	0.120661	2.04777	0.145593
			Beta2	13	0.0429804	0.0248433		12	0.0780796	0.0453225		10	0.0783321	0.0488023	3.15204	0.0562964
			Gamma	13	0.00135021	0.00117591		12	0.00342754	0.00245249		10	0.00301222	0.00229925	3.69329	0.0360435
		REM	Delta	12	16.6232	1.85162		12	14.394	1.98898		9	14.6902	3.33563	3.01323	0.0641941
			Theta	12	4.04348	1.09073		12	4.46736	1.17621		9	5.17614	2.17315	1.50415	0.238491
			Alpha1	12	3.07424	1.40948		12	4.0744	1.4933		9	3.6893	2.09346	1.12137	0.339109
			Alpha2	12	1.50648	0.555129		12	2.11132	0.595302		9	1.74503	0.491113	3.61542	0.0391992
			Beta1	12	0.65756	0.175903		12	1.0196	0.359377		9	0.739558	0.143203	6.62803	0.00413155
			Beta2	12	0.254984	0.0791422		12	0.339193	0.1033		9	0.267955	0.0547856	3.43118	0.0455062
			Gamma	12	0.00571016	0.00218691		12	0.0130169	0.00838389		9	0.00695664	0.00199028	6.2669	0.00531872
	C4-M1	N1	Delta	13	14.9364	4.34766		12	15.5927	2.2899		9	13.3746	1.47745	1.33452	0.277991
			Theta	13	3.18437	1.12913		12	3.73561	1.40275		9	5.80026	2.04298	8.48057	0.0011543
			Alpha1	13	2.32711	1.41768		12	3.3313	1.73641		9	3.65555	1.53743	2.24455	0.122923
			Alpha2	13	1.34165	0.536979		12	1.69516	0.383709		9	1.56097	0.43251	1.87635	0.170132
			Beta1	13	0.774696	0.307593		12	1.04116	0.327572		9	0.761235	0.189686	3.42502	0.045298
			Beta2	13	0.456992	0.207864		12	0.328142	0.18352		9	0.425737	0.29434	1.07568	0.353457
			Gamma	13	0.0145009	0.00843853		12	0.0117098	0.00735701		9	0.0118416	0.0100097	0.414008	0.664596
		N2	Delta	12	19.1194	1.39273		12	17.7398	1.46633		10	18.4351	1.81339	2.37337	0.109886
			Theta	12	2.7578	0.530166		12	3.26636	0.850962		10	3.77351	1.52466	2.73575	0.0805052
			Alpha1	12	1.51554	0.605516		12	2.14856	0.971737		10	1.9649	0.872585	1.8426	0.175337
			Alpha2	12	1.49522	0.592372		12	1.41742	0.485824		10	1.04222	0.313187	2.63306	0.08787
			Beta1	12	0.650926	0.333853		12	0.828238	0.335955		10	0.462854	0.123437	4.33927	0.0218019
			Beta2	12	0.148507	0.0420475		12	0.141244	0.0398355		10	0.170159	0.0850209	0.734068	0.488109
			Gamma	12	0.00388914	0.00178687		12	0.00520023	0.00199696		10	0.00422287	0.00125081	1.83943	0.175833
		N3	Delta	13	21.0208	5.80369		12	21.2654	1.08246		10	21.9572	1.15054	0.192602	0.825759
			Theta	13	1.33178	0.637355		12	2.10256	0.622452		10	1.9686	0.816519	4.45617	0.0196214
			Alpha1	13	0.610291	0.397442		12	0.965927	0.434563		10	0.948916	0.503022	2.53597	0.0949896
			Alpha2	13	0.477932	0.313816		12	0.72713	0.4788		10	0.518567	0.241851	1.63428	0.210959
			Beta1	13	0.165092	0.126178		12	0.291054	0.103094		10	0.167904	0.0582084	5.80254	0.00707628
			Beta2	13	0.0309299	0.0162978		12	0.0429446	0.015593		10	0.0518792	0.0255373	3.47403	0.0431147
			Gamma	13	0.000697899	0.000346645		12	0.00182082	0.000912943		10	0.00152232	0.00103303	6.68842	0.00374156
		REM	Delta	12	16.5568	1.17503		12	15.6865	1.52729		9	15.4368	3.63616	0.779072	0.467894
			Theta	12	4.41693	0.655935		12	3.95881	0.927483		9	4.75358	2.16631	0.972399	0.389777
			Alpha1	12	2.26806	0.877671		12	3.03421	1.14533		9	3.19335	1.83491	1.63916	0.211057
			Alpha2	12	1.12934	0.310582		12	1.66042	0.46272		9	1.45605	0.586914	4.17229	0.0251918
			Beta1	12	0.675539	0.119291		12	1.03081	0.354304		9	0.713249	0.240658	6.63845	0.00410183
			Beta2	12	0.358472	0.133657		12	0.379461	0.129907		9	0.318934	0.191255	0.422983	0.658936
			Gamma	12	0.00679016	0.0030459		12	0.0112673	0.00572916		9	0.00708688	0.00489271	3.32138	0.0497734
	F4-M1	N1	Delta	13	16.3236	4.85548		12	16.9654	2.73622		9	14.769	1.67065	1.02093	0.372054
			Theta	13	2.68465	1.08888		12	3.34708	1.62961		9	5.43712	1.7775	9.46473	0.000618835
			Alpha1	13	1.80439	1.12877		12	2.50825	1.33515		9	2.95354	0.948732	2.74188	0.080087
			Alpha2	13	1.05361	0.507924		12	1.53887	0.562481		9	1.30807	0.413435	2.87318	0.0716611
			Beta1	13	0.644337	0.303357		12	0.815134	0.24905		9	0.690275	0.240774	1.313	0.283557
			Beta2	13	0.39004	0.207302		12	0.271845	0.145943		9	0.352109	0.198786	1.3014	0.286606
			Gamma	13	0.0108452	0.00661547		12	0.0121511	0.0081057		9	0.0100495	0.00664186	0.23271	0.793755
		N2	Delta	12	20.0905	1.219		12	18.3226	1.81447		10	18.8894	1.65238	3.91132	0.0305694
			Theta	12	2.30207	0.48975		12	2.99628	0.978224		10	3.58658	1.40233	4.56731	0.0182624
			Alpha1	12	1.2276	0.456606		12	1.91991	0.809947		10	1.78819	0.520461	4.15191	0.0252563
			Alpha2	12	1.40859	0.580283		12	1.54065	0.652358		10	1.06077	0.359172	2.13286	0.135562
			Beta1	12	0.473773	0.219684		12	0.636318	0.303383		10	0.40482	0.111003	2.97803	0.0656111
			Beta2	12	0.13384	0.0405457		12	0.12519	0.0386546		10	0.144641	0.0347714	0.704657	0.502023
			Gamma	12	0.00347787	0.00179519		12	0.005645	0.00294077		10	0.00415718	0.00150247	3.01301	0.0637159
		N3	Delta	13	21.2171	5.84994		12	21.3124	1.25051		10	22.0263	1.2139	0.153046	0.858714
			Theta	13	1.22145	0.589988		12	1.97154	0.65184		10	1.94462	0.879269	4.50659	0.0188635
			Alpha1	13	0.548995	0.362846		12	1.06311	0.594176		10	0.917535	0.41141	4.01956	0.0277107
			Alpha2	13	0.475505	0.340734		12	0.904115	0.716976		10	0.585962	0.268563	2.51772	0.0964986
			Beta1	13	0.123926	0.0979054		12	0.208286	0.0708279		10	0.143859	0.0561784	3.8207	0.0325099
			Beta2	13	0.0284092	0.0146145		12	0.0409746	0.0116556		10	0.0465083	0.0205106	4.13168	0.0253419
			Gamma	13	0.000630011	0.00033637		12	0.00192978	0.000976346		10	0.00132473	0.000795182	9.65216	0.00052473
		REM	Delta	12	17.5604	1.35765		12	16.9524	1.64176		9	16.1845	1.86445	1.87934	0.170231
			Theta	12	3.88457	0.834171		12	3.80801	1.06269		9	4.45368	1.33688	1.06908	0.356045
			Alpha1	12	1.82382	0.664307		12	2.25245	0.909012		9	2.55702	1.01051	1.94322	0.160854
			Alpha2	12	0.932834	0.209914		12	1.20359	0.401162		9	1.17698	0.358745	2.36243	0.111483
			Beta1	12	0.596869	0.12627		12	0.771737	0.231444		9	0.694804	0.227273	2.34575	0.113103
			Beta2	12	0.352211	0.155186		12	0.338206	0.119584		9	0.347972	0.21288	0.0234476	0.976843
			Gamma	12	0.00656	0.00275283		12	0.011039	0.00664236		9	0.00744606	0.00576296	2.3795	0.109852
	REM: rapid eye movement; SD standard deviation;
	Bandwidth definition: delta (<4 Hz), theta (4–7.9 Hz), alpha 1 (8–9.9 Hz), alpha 2 (10–12.9 Hz), beta 1 (13–17.9 Hz), beta 2 (18–29.9 Hz), and gamma (≥30 Hz) ;
	One-way analysis of variance.
