# Supplementary material for: Human longevity is associated with regular sleep patterns, maintenance of slow wave sleep, and favorable lipid profile
Source: Front Aging Neurosci. 2014 Jun 24;6:134. doi: 10.3389/fnagi.2014.00134 (PMC4067693; doi:10.3389/fnagi.2014.00134)
Supplement: Supplementary Table 4 — Actigraphic parameters among young adult, older adult, and oldest old individuals shown separately for weekdays and weekends. Nap parameters are also shown for older adult and oldest adult individuals. [file DataSheet4.XLSX]

## Sheet: Plan1
	Supplementary Table 4: Actigraphic parameters among young adult, older adult and oldest old individuals shown separetaly for weekdays and weekends. Nap parameters are also shown for older adult and oldest adult individuals.
	Weekdays	Young adult (N=11)				Older adult (N=7)				Oldest old (N=7)			F(2,22) / Χ2	p	Post Hoc p value
		Mean	SD	Median		Mean	SD	Median		Mean	SD	Median			YA x OA	YA x OO	OA x OO
	Mean Sleep Time (hh:mm)	1900-01-01 00:31:24	01:13:11.252000	1900-01-01 00:37:45		1900-01-01 00:08:17	00:50:26.996000	1900-01-01 00:14:15		21:56:06.429000	01:07:16.067000	21:50:00	12.603	<0.001	1	<0.001	0.003
	Sleep Time CV (%)	0.037364	0.020834	0.035		0.032571	0.0156935	0.026		0.029	0.0233095	0.014	0.377	0.69	NS
	Mean Wake-up Time (hh:mm)	08:20:02.727000	01:37:04.525000	08:24:45		07:19:04.286000	00:36:59.184000	07:04:15		07:00:47.143000	01:34:26.020000	06:14:30	2.217	0.133	NS
	Wake-up Time CV (%)	0.147091	0.0976232	0.135		0.115286	0.0837092	0.111		0.066143	0.043667	0.041	4.04955	0.132024	NS
	Mean Sleep Duration (min)	469.673	64.9261	452.3		431.814	51.2864	407		545.714	68.3491	556.3	6.097	0.008	0.67	0.059	0.008
	Sleep Duration CV (%)	0.181636	0.0942977	0.148		0.151857	0.0752782	0.142		0.068	0.0395685	0.048	9.99213	0.0067645	0.415	0.003	0.018
	Mean Sleep Efficiency (%)	96.7636	2.10298	97.4		97.0857	1.93255	97.4		89.5286	4.7926	90.5	13.2191	0.00134741	0.892	0.001	0.003
	Mean Sleep Latency (min)	9.8	5.87707	7.8		11.3714	7.51792	7.3		12.9857	6.55323	9.5	2.94367	0.229504	NS
	Mean WASO (min)	15.3545	12.5582	10.5		11.9143	6.82115	10.8		53.4143	15.6347	49	13.6431	0.00109001	1	0.001	0.001
	One-way analysis of variance with Bonferroni post hoc test (Mean Sleep Time, Sleep Time CV, Mean Wake-up Time, Mean Sleep Duration);
	Kruskal-Wallis test followed by pairwise Mann-Whitney tests (other variables).
	Weekends	Young adult (N=11)				Older adult (N=7)				Oldest old (N=7)			F(2,22) / Χ2	p	Post Hoc p value
		Mean	SD	Median		Mean	SD	Median		Mean	SD	Median			YA x OA	YA x OO	OA x OO
	Mean Sleep Time (hh:mm)	1900-01-01 02:06:57	01:54:54.264000	1900-01-01 01:40:30		1900-01-01 00:27:25	01:10:08.542000	1900-01-01 01:06:00		22:01:21.429000	01:07:46.585000	22:17:00	15.079	<0.001	0.11	<0.001	0.002
	Sleep Time CV (%)	0.057273	0.0421143	0.053		0.031429	0.0167914	0.029		0.026714	0.0304725	0.015	6.056	0.048	0.103	0.03	0.25
	Mean Wake-up Time (hh:mm)	09:55:02.727000	01:16:42.423000	09:39:30		08:11:30	00:49:34.340000	08:33:00		06:44:12.857000	01:03:52.135000	06:16:00	18.311	<0.001	0.002	<0.001	0.015
	Wake-up Time CV (%)	0.203364	0.15617	0.194		0.072571	0.0652121	0.088		0.056571	0.0601328	0.034	4.155	0.125	NS
	Mean Sleep Duration (min)	469.091	136.945	495.5		465.071	96.7219	459.5		523.857	46.3768	513	0.689	0.513	NS
	Sleep Duration CV (%)	0.209636	0.159361	0.147		0.116714	0.0864575	0.103		0.109857	0.130544	0.034	3.488	0.175	NS
	Mean Sleep Efficiency (%)	96.9818	2.19035	97.8		96.2	2.1587	96.3		89.8857	3.67488	89.5	11.918	0.003	0.298	0.002	0.007
	Mean Sleep Latency (min)	12.7727	13.6974	8		6	2.58199	5.5		9.5714	4.54999	6.5	3.295	0.193	NS
	Mean WASO (min)	14.4091	10.5328	11		18.2143	10.5232	18.5		50.8571	16.2627	57	13.283	0.001	0.341	0.001	0.004
	One-way analysis of variance with Bonferroni post hoc test (Mean Sleep Time, Mean Sleep Duration);
	Kruskal-Wallis test followed by pairwise Mann-Whitney tests (other variables).
	Naps	Older adult (N=5)				Oldest old (N=5)				t / U	p
		Mean	SD	Median		Mean	SD	Median
	Mean Nap Start Time (hh:mm)	15:43:31	01:00:56.583000	15:34:17		14:46:04	01:10:18.961000	14:54:30		1.381	0.205
	Nap Start Time CV (%)	0.094	0.06356	0.0774		0.0638	0.04555	0.0572		0.865	0.412
	Mean Nap End Time (hh:mm)	17:16:08.600000	0.0558802	17:05:51		16:08:59	0.0773117	15:46:00		1.093	0.306
	Nap End Time CV (%)	0.0871	0.04828	0.0868		0.0581	0.03291	0.0497		0.01111	0.299
	Mean Nap Duration (min)	104	37.495	93.5		91.3	63.9439	66		7	0.251
	Nap Duration CV (%)	0.332	0.20657	0.42		0.334	0.33857	0.25		-0.011	0.991
	One-way analysis of variance with Bonferroni post hoc test (Mean Nap Start Time, Nap Start Time CV, Mean Nap End Time, Nap Duration CV);
	Kruskal-Wallis test followed by pairwise Mann-Whitney tests (Mean Nap Duration).
	CV: coefficient of variation; SD: standard deviation; WASO: wake after sleep onset; min: minutes.
	YA: young adult; OA: older adult; OO: oldest old
